# Supplementary material for: Evaluation of serum-based real-time PCR to detect Schistosoma mansoni infection before and after treatment
Source: Infect Dis Poverty. 2020 Jun 22;9:74. doi: 10.1186/s40249-020-00698-z (PMC7309987; doi:10.1186/s40249-020-00698-z)
Supplement: Supplementary file 1 — Additional file 1. Dataset [file 40249_2020_698_MOESM1_ESM.xlsx]

## Sheet: Tabelle1
ID	Sex (0=male; 1=female)	Age	CCA t=0	MW EPG (2 Kato slides t=0)	Ct Serum PCR t=0	Ct Urin PCR t=0	Ct Serum PCR t=1	CCA t=2	Kato-Katz t=2	Ct Serum PCR t=2
10	0	70	0	84	0	0	0	0	0	0
23	1	38	1	1248	33.1	0	31.9	1	0	34.3
45	1	40	1	12	30.3	40.7	28.6	0	0	35.4
46	1	20	1	732	22.6	34.9	21.8	0	0	28.4
48	1	18	1	444	25.8	0	35.9	1	0	26.6
49	1	24	0	0	33.6	0	26.6	0	0	0
50	0	43	1	0	30.5	39.5	27.6	0	0	36.2
57	1	45	1	0	32.5	0	29.7	0	0	37.9
60	1	38	0	0	32.9	38.7	27.7	0	0	36
78	0	31	1	0	29.3	0	24.5	0	0	37.6
85	1	22	1	0	32.7	0	31.6	0	0	35.9
95	1	20	0	0	35.8	0	27.6	1	0	37
97	1	34	1	0	33.2	0	31	0	0	32
103	1	32	1		31	37.9	26.2	1	0	27
105	1	42	1	288	26.1	0	26.1	1	0	29.9
137	1	19	1	0	28.4	38.5	29.4	0	0	0
158	1	25	1	156	26.4	0	28.1	0	0	38.6
194	1	29	1	36	28.1	0	27.9	1	0	31.1
195	1	40	1	12	35.6	0	30.3	0	0	37.5
206	1	20	1	156	26.7	36.5	28	1	0	0
208	1	20	1	0	26.9	0	24.6	1	0	0
215	0	30	0	0	0	36	0	0	0	34.9
230	1	45	1	0	0	0	0	0	0	0
241	0	21	0	0	0	0	0	0	0	0
246	1	30	1	0	30.3	0	28	0	0	0
249	1	35	1	36	29.4	38.5	27.3	1	0	32.7
251	1	32	0	0	0	0	0	0	0	0
263	1	35	1	12	36.9	33.9	30.9	1	0	35.5
267	1	32	1	0	31.2	0	21.5	1	0	34.5
273	1	35	1	0	24.8	0	27.8	0	0	31.9
276	1	42	0	0	28	39.2	33.5	0	0	0
285	0	46	0	0	0	0	0	0	0	0
301	1	52	0	0	0	0	0	0	0	0
302	0	52	0	0	0	0	0	0	0	0
306	1	36	0	0	38	0	32.8	1	0	0
321	0	43	0	0	0	0	0	0	0	0
